# Supplementary material for: Distribution and Molecular Evolution of Bacillus anthracis Genotypes in Namibia
Source: PLoS Negl Trop Dis. 2012 Mar 6;6(3):e1534. doi: 10.1371/journal.pntd.0001534 (PMC3295808; doi:10.1371/journal.pntd.0001534)
Supplement: Table S1 — SNP groups and code values for the 31 markers used in MLVA. Code numbers are identical with copy numbers of the repeat sequences where possible. For the purpose of orientation the appropriate copy code numbers are added for the Ames ancestor strain as deduced from the sequence available on GenBank, accession No.: AE017334.2 GI:50082967 (XLS) [file pntd.0001534.s007.xls]

## Sheet: GT 1-37
SNP-Group	MLVA-Genotype	MLVA-31-Marker
		CG3	bams44	bams3	vrrB2	bams5	bams15	bams1	vrrC1	bams13	vrrB1	bams28	vrrC2	bams53	bams31	vrrA	bams25	bams21	bams34	bams24	pX01	pX02	bams51	bams22	bams23	bams30	VNTR19	VNTR35	VNTR12	VNTR23	VNTR16	VNTR17
8	1	2	7	30	14	7	44	16	57	73	13	14	15	8	64	4	4	9	7	9	8	9	9	10	9	57	4	3	6	3	8	3
8	2	2	7	30	14	3	45	8	57	45	17	14	15	8	56	4	4	9	6	9	10	10	9	13	9	57	4	3	6	4	8	3
8	3	2	7	30	14	3	45	8	57	45	17	14	15	8	56	4	4	9	6	9	10	13	9	13	9	57	4	3	6	4	8	3
8	4	2	7	30	14	3	45	8	57	45	17	14	15	8	56	4	4	9	6	9	10	9	9	13	9	57	4	3	6	4	8	3
8	5	2	7	30	14	3	45	8	57	45	17	14	15	8	56	4	4	9	6	9	10	8	9	13	9	60	4	3	6	4	8	3
8	6	2	7	30	14	3	45	8	57	45	17	14	15	8	56	4	4	9	6	9	10	8	9	13	9	57	4	3	6	4	8	3
8	7	2	7	30	14	3	45	8	57	45	17	14	15	8	56	4	4	9	6	9	10	8	9	13	9	54	4	3	6	4	8	3
8	8	2	7	30	14	3	45	8	57	43	17	14	15	8	56	4	4	9	6	9	10	11	9	13	9	57	4	3	6	4	8	3
8	9	2	7	30	14	3	45	8	57	45	17	14	15	8	56	4	4	9	6	9	10	11	9	13	9	57	4	3	6	4	8	3
8	10	2	7	30	14	3	45	8	57	41	17	14	15	8	56	4	4	9	6	9	10	11	9	13	9	57	4	3	6	4	8	3
11	11	1	7	30	14	7	46	13	57	30	17	14	19	8	63	5	4	9	7	9	9	6	9	11	7	75	5	3	6	4	8	4
8	12	2	7	30	14	7	44	16	57	73	13	14	15	8	63	4	4	8	7	9	8	9	9	10	9	57	4	3	6	3	8	3
8	13	2	7	30	14	3	45	8	49	45	17	14	15	8	56	4	4	9	6	9	10	8	9	13	9	57	4	3	6	4	8	3
8	14	2	7	30	14	3	45	8	57	45	17	14	15	8	56	4	4	9	6	9	9	8	9	13	9	57	4	3	6	4	8	3
8	15	2	7	30	14	3	45	8	57	45	17	14	15	8	56	4	4	9	6	9	9	9	9	13	9	57	4	3	6	4	8	3
8	16	2	7	30	14	3	45	8	57	38	17	14	15	8	56	4	4	9	6	9	10	8	9	13	9	57	4	3	6	4	8	3
8	17	2	8	30	14	3	45	8	57	44	17	14	15	8	56	4	4	9	6	9	9	8	9	13	10	57	4	3	6	4	8	3
8	18	2	8	30	14	3	45	8	57	45	17	14	15	8	64	4	4	9	6	9	9	11	9	13	10	57	4	3	6	4	8	3
8	19	2	8	30	14	3	45	8	57	45	17	14	15	8	64	4	4	9	6	9	9	9	9	13	10	57	4	3	6	4	8	3
8	20	2	8	30	14	3	45	8	57	45	17	14	15	8	64	4	4	9	6	9	9	10	9	13	10	57	4	3	6	4	8	3
8	21	2	8	30	14	3	45	8	57	45	17	14	15	8	64	4	4	9	6	9	9	8	9	13	10	53	4	3	6	4	8	3
8	22	2	8	30	14	3	45	8	57	45	17	14	15	8	64	4	4	9	6	9	9	8	9	13	10	57	4	3	6	4	8	3
8	23	2	8	30	14	3	45	8	57	45	13	14	15	8	56	4	4	9	6	9	9	9	9	13	10	57	4	3	6	4	8	3
8	24	2	8	30	14	7	44	16	57	73	13	14	15	8	64	4	4	8	7	9	7	9	9	10	10	57	4	3	6	3	8	3
8	25	2	8	30	14	3	45	8	57	45	17	14	15	8	56	4	4	9	6	9	9	8	9	11	10	60	4	3	6	4	8	3
8	26	2	8	30	14	3	45	8	57	42	13	14	15	8	64	4	4	9	6	9	9	8	9	13	10	57	4	3	6	4	8	3
8	27	2	8	30	14	3	45	8	57	45	17	14	15	8	56	4	4	9	6	9	9	8	9	12	9.7	69	4	3	6	4	8	3
6	28	2	2	18	14	6	44	10	57	33	17	14	15	8	64	4	4	9	7	9	6	6	9	12	9.7	69	5	3	6	4	9	4
8	29	2	8	30	14	5	46	16	57	70	17	14	15	8	59	4	4	9	7	9	9	12	9	13	10	48	4	3	6	5	8	3
9	30	2	8	28	14	7	46	16	53	76	17	14	15	8	65	4	4	9	9	9	8	0	9	13	10	51	4	4	6	3	0	0
11	31	1	8	30	14	7	46	13	57	30	17	14	19	8	59	4	4	9	7	9	9	6	9	11	8	75	5	3	7	4	8	4
8	32	2	8	30	14	7	46	16	57	73	17	14	15	8	59	4	4	8	7	9	7	9	9	13	10	57	4	3	6	4	8	3
8	33	2	8	30	14	7	46	16	57	73	17	14	15	8	59	4	4	9	7	9	7	9	9	13	10	57	4	3	6	4	8	3
6	34	2	2	18	14	6	44	10	57	33	17	14	15	8	64	4	4	9	7	9	6	6	9	13	10	57	5	3	6	4	9	4
8	35	2	8	30	14	3	45	8	57	45	17	14	15	8	56	4	4	9	6	9	9	12	9	13	10	57	4	3	6	4	8	3
8	36	2	8	30	14	3	45	8	57	45	17	14	15	8	56	2	4	9	6	9	7	7	9	13	10	54	4	3	6	4	8	3
	37	2	8	30	14	3	45	8	57	45	17	14	15	8	56	5	4	9	6	9	9	8	9	13	10	57	4	3	6	4	8	3
Ames Ancestor		2	8	26	13	5	25	16	53	70	17	14	15	8	64	4	4	9	9	9	6	9	9	13	10	57	4	4	6	4	9	4

## Sheet: Tabelle1
SNP-Group	MLVA-Genotype	MLVA-31-Marker
		CG3	bams44	bams3	vrrB2	bams5	bams15	bams1	vrrC1	bams13	vrrB1	bams28	vrrC2	bams53	bams31	vrrA	bams25	bams21	bams34	bams24	pX01	pX02	bams51	bams22	bams23	bams30	VNTR19	VNTR35	VNTR12	VNTR23	VNTR16	VNTR17
8	1	2	7	30	14	7	44	16	57	73	13	14	15	8	64	4	4	9	7	9	8	9	9	10	9	57	4	3	6	3	8	3
8	2	2	7	30	14	3	45	8	57	45	17	14	15	8	56	4	4	9	6	9	10	10	9	13	9	57	4	3	6	4	8	3
8	3	2	7	30	14	3	45	8	57	45	17	14	15	8	56	4	4	9	6	9	10	13	9	13	9	57	4	3	6	4	8	3
8	4	2	7	30	14	3	45	8	57	45	17	14	15	8	56	4	4	9	6	9	10	9	9	13	9	57	4	3	6	4	8	3
8	5	2	7	30	14	3	45	8	57	45	17	14	15	8	56	4	4	9	6	9	10	8	9	13	9	60	4	3	6	4	8	3
8	6	2	7	30	14	3	45	8	57	45	17	14	15	8	56	4	4	9	6	9	10	8	9	13	9	57	4	3	6	4	8	3
8	7	2	7	30	14	3	45	8	57	45	17	14	15	8	56	4	4	9	6	9	10	8	9	13	9	54	4	3	6	4	8	3
8	8	2	7	30	14	3	45	8	57	43	17	14	15	8	56	4	4	9	6	9	10	11	9	13	9	57	4	3	6	4	8	3
8	9	2	7	30	14	3	45	8	57	45	17	14	15	8	56	4	4	9	6	9	10	11	9	13	9	57	4	3	6	4	8	3
8	10	2	7	30	14	3	45	8	57	41	17	14	15	8	56	4	4	9	6	9	10	11	9	13	9	57	4	3	6	4	8	3
11	11	1	7	30	14	7	46	13	57	30	17	14	19	8	63	5	4	9	7	9	9	6	9	11	8	75	5	3	6	4	8	4
8	12	2	7	30	14	7	44	16	57	73	13	14	15	8	63	4	4	8	7	9	8	9	9	10	9	57	4	3	6	3	8	3
8	13	2	7	30	14	3	45	8	49	45	17	14	15	8	56	4	4	9	6	9	10	8	9	13	9	57	4	3	6	4	8	3
8	14	2	7	30	14	3	45	8	57	45	17	14	15	8	56	4	4	9	6	9	9	8	9	13	9	57	4	3	6	4	8	3
8	15	2	7	30	14	3	45	8	57	45	17	14	15	8	56	4	4	9	6	9	9	9	9	13	9	57	4	3	6	4	8	3
8	16	2	7	30	14	3	45	8	57	38	17	14	15	8	56	4	4	9	6	9	10	8	9	13	9	57	4	3	6	4	8	3
8	17	2	8	30	14	3	45	8	57	44	17	14	15	8	56	4	4	9	6	9	9	8	9	13	10	57	4	3	6	4	8	3
8	18	2	8	30	14	3	45	8	57	45	17	14	15	8	64	4	4	9	6	9	9	11	9	13	10	57	4	3	6	4	8	3
8	19	2	8	30	14	3	45	8	57	45	17	14	15	8	64	4	4	9	6	9	9	9	9	13	10	57	4	3	6	4	8	3
8	20	2	8	30	14	3	45	8	57	45	17	14	15	8	64	4	4	9	6	9	9	10	9	13	10	57	4	3	6	4	8	3
8	21	2	8	30	14	3	45	8	57	45	17	14	15	8	64	4	4	9	6	9	9	8	9	13	10	53	4	3	6	4	8	3
8	22	2	8	30	14	3	45	8	57	45	17	14	15	8	64	4	4	9	6	9	9	8	9	13	10	57	4	3	6	4	8	3
8	23	2	8	30	14	3	45	8	57	45	13	14	15	8	56	4	4	9	6	9	9	9	9	13	10	57	4	3	6	4	8	3
8	24	2	8	30	14	7	44	16	57	73	13	14	15	8	64	4	4	8	7	9	7	9	9	10	10	57	4	3	6	3	8	3
8	25	2	8	30	14	3	45	8	57	45	17	14	15	8	56	4	4	9	6	9	9	8	9	11	10	60	4	3	6	4	8	3
8	26	2	8	30	14	3	45	8	57	42	13	14	15	8	64	4	4	9	6	9	9	8	9	13	10	57	4	3	6	4	8	3
8	27	2	8	30	14	3	45	8	57	45	17	14	15	8	56	4	4	9	6	9	9	8	9	12	9.7	69	4	3	6	4	8	3
6	28	2	2	18	14	6	44	10	57	33	17	14	15	8	64	4	4	9	7	9	6	6	9	12	9.7	69	5	3	6	4	9	4
8	29	2	8	30	14	5	46	16	57	70	17	14	15	8	59	4	4	9	7	9	9	12	9	13	10	48	4	3	6	5	8	3
9	30	2	8	28	14	7	46	16	53	76	17	14	15	8	65	4	4	9	9	9	8	0	9	13	10	51	4	4	6	3	0	0
11	31	1	8	30	14	7	46	13	57	30	17	14	19	8	59	4	4	9	7	9	9	6	9	11	8	75	5	3	7	4	8	4
8	32	2	8	30	14	7	46	16	57	73	17	14	15	8	59	4	4	8	7	9	7	9	9	13	10	57	4	3	6	4	8	3
8	33	2	8	30	14	7	46	16	57	73	17	14	15	8	59	4	4	9	7	9	7	9	9	13	10	57	4	3	6	4	8	3
6	34	2	2	18	14	6	44	10	57	33	17	14	15	8	64	4	4	9	7	9	6	6	9	13	10	57	5	3	6	4	9	4
8	35	2	8	30	14	3	45	8	57	45	17	14	15	8	56	4	4	9	6	9	9	12	9	13	10	57	4	3	6	4	8	3
8	36	2	8	30	14	3	45	8	57	45	17	14	15	8	56	2	4	9	6	9	7	7	9	13	10	54	4	3	6	4	8	3
8	37	2	8	30	14	3	45	8	57	45	17	14	15	8	56	5	4	9	6	9	9	8	9	13	10	57	4	3	6	4	8	3
Ames Ancestor		2	8	26	13	5	25	16	53	70	17	14	15	8	64	4	4	9	9	9	6	9	9	13	10	57	4	4	6	4	8	4
