# Supplementary material for: Distribution and Molecular Evolution of Bacillus anthracis Genotypes in Namibia
Source: PLoS Negl Trop Dis. 2012 Mar 6;6(3):e1534. doi: 10.1371/journal.pntd.0001534 (PMC3295808; doi:10.1371/journal.pntd.0001534)
Supplement: Table S2 — Observed fragment lengths and code numbers used in the 31-marker MLVA. Fragment lengths observed on an ABI 310 capillary electrophoresis are compared with expected fragment lengths. The latter are taken from the values of alleles provided by Lista et al. [9] and deduced from sequences of B. anthracis available at Genbank. Values of unpublished alleles were deduced by interpolation using the given repeat lengths. (XLS) [file pntd.0001534.s008.xls]

## Sheet: Tabelle1
MLVA-Marker	Unit Length Size	Code-No.	Expected Fragment Length (bp)	Observed Fragment Length (bp)		MLVA-Marker	Unit Length Size	Code-No.	Expected Fragment Length (bp)	Observed Fragment Length (bp)
bams1	21	8	317	321		bams34	39	6	386	392
		10	359	363				7	425	431
		11	380	384				9	503	513
		13	422	426		bams44	39	2	183	187
		16	485	493				7	378	382
bams3	15	18	429	431				8	417	422
		28	579	585		bams51	45	9	493	500
		30	609	615		bams53	12	6	212	210-213
bams5	39	3	229	227				8	236	237
		5	307	304		CG3	5	1	153	152
		6	346	343				2	158	157
		7	385	382		pX01	3	6	126	123
bams13	9	30	454	457				7	129	126
		33	481	486				8	132	129
		38	526	530				9	135	132
		41	553	559				10	138	135
		42	562	568		pX02	2	0	0	0
		43	571	576				6	135	134
		44	580	585				7	137	136
		45	589	596				8	139	138
		70	814	826				9	141	140
		73	841	853				10	143	142
		76	868	880				11	145	144
bams15	9	44	598	597				12	147	146
		45	607	606				13	149	148
		46	616	615		vrrA	12	2	290	288
bams21	45	8	631	626				4	314	312
		9	676	672				5	326	324
bams22	36	10	627	623		vrrB1	9	13	193	192
		11	663	659				17	229	228
		12	699	694		vrrB2	9	14	162	160
		13	735	727-729
bams23	42	8	567	564		vrrC1	9	49	544	552
		9	609	605-607				53	580	587-590
		9.7	639	635				57	616	621-630
		10	651	644-646		vrrC2	18	15	532	533
bams24	42	9	595	603				19	604	604
bams25	15	4	391	395		VNTR12	2	6	115	114
bams28	24							7	117	116
		14	493	501		VNTR16	8	0	0	0
bams30	9	48	646	654				8	273	271
		51	673	683				9	281	279
		53	691	703		VNTR17	8	0	0	0
		54	700	711				3	378	379
		57	727	738				4	386	387
		60	754	765		VNTR19	3	4	96	93
		69	835	850				5	99	96
		75	889	904		VNTR23	12	3	185	184
bams31	9	56	700	705				4	197	196
		59	727	731				5	209	208
		63	763	768		VNTR35	6	3	109	109
		64	772	777				4	116	116
		65	781	786
